# Supplementary material for: Ortho-Phosphinoarenesulfonamide-Mediated Staudinger Reduction of Aryl and Alkyl Azides
Source: Molecules. 2022 Sep 5;27(17):5707. doi: 10.3390/molecules27175707 (PMC9458194; doi:10.3390/molecules27175707)
Supplement: Supplementary file 1 [file molecules-27-05707-s001.zip]

Archive with 1 entries (1 files):
- molecules-1865967-supplementary.pdf
